# Supplementary material for: Using Machine-Learning to Assess the Prognostic Value of Early Enteral Feeding Intolerance in Critically Ill Patients: A Retrospective Study
Source: Nutrients. 2023 Jun 10;15(12):2705. doi: 10.3390/nu15122705 (PMC10305247; doi:10.3390/nu15122705)
Supplement: Supplementary file 1 [file nutrients-15-02705-s001.zip]

Archive with 1 entries (1 files):
- nutrients-2375682-supplementary.pdf
